# Supplementary material for: A reconnaissance survey of channel bank particulate phosphorus concentrations, controls and estimated contributions to riverine loads across England
Source: Hydrol Process. 2022 Dec 26;36(12):e14785. doi: 10.1002/hyp.14785 (PMC10107330; doi:10.1002/hyp.14785)
Supplement: Supplementary file 1 — Data S1: Supporting Information. [file HYP-36-0-s001.xlsx]

## Sheet: Table 1
				Bottom of profile				Middle of profile				Top of profile															Clay content ( %) of key soil horizon in the area near the bank sampling sites
Sample	Site	Easting	Northing	Total P (mg kg-1)	Total C (%)	Total N (%)		Total P (mg kg-1)	Total C (%)	Total N (%)		Total P (mg kg-1)	Total C (%)	Total N (%)		Soil Series	Geology	River	Soil Texture	Adjacent land use				Site	Series name		Soil series	Soil horizon
Ashford1-1	Ashford1	594190	148575	804.543	4.42919	0.413445		810.628	4.82239	0.393343		734.734	5.1919	0.328571		0571e	Cretaceous and Jurassic loam and sand	Upper Stour Catchment	Heavy	Arable								A	BC
Ashford1-2	Ashford1	594190	148575	748.496	3.92951	0.314011		723.193	4.918	0.332905		713.392	4.79471	0.32482		0571e	Cretaceous and Jurassic loam and sand	Upper Stour Catchment	Heavy	Arable				Ashford1	DENCHWORTH		BANBURY	25	20
Ashford1-3	Ashford1	594190	148575	573.026	5.38501	0.334278		791.853		0.288871		655.389	3.17459	0.291105		0571e	Cretaceous and Jurassic loam and sand	Upper Stour Catchment	Heavy	Arable				Ashford2	MALLING		BRICKFIELD	23	22
Ashford2-1	Ashford2	591647	148210	404.903	6.15279	0.282406		472.327	5.79849	0.46337		544.421	6.22047	0.42879		0571c	Cretaceous sand. loam and limestone	Upper Stour Catchment	Sandy and light silty	Grassland				Blockley	WICKHAM		BROCKHURST	26	45
Ashford2-2	Ashford2	591647	148210	1079.01	6.56054	0.517283		1176.66	3.73846	0.368465		1139.41	3.81106	0.375778		0571c	Cretaceous sand. loam and limestone	Upper Stour Catchment	Sandy and light silty	Grassland				Caldy	SALOP		BROMSGROVE	14	9
Ashford2-3	Ashford2	591647	148210	162.429	2.623	0.0516319		590.235	2.71486	0.142693		607.512	2.02452	0.20507		0571c	Cretaceous sand. loam and limestone	Upper Stour Catchment	Sandy and light silty	Grassland				Catt1	DUNKESWICK		CLIFTON	20	32
Block1-1	Blockley	417598	235680	818.752		0.132135		981.155	2.15687	0.190487		1091.37	4.40399	0.333521		0572h	Drift over Jurassic and Cretaceous clay shale	Knee Brook	Medium	Arable				Catt2	CREWE		COMPTON	53	55
Block1-2	Blockley	417598	235680	989.851	2.28822	0.133131		640.841	4.19064	0.333759		1084.3	5.83407	0.415874		0572h	Drift over Jurassic and Cretaceous clay shale	Knee Brook	Medium	Arable				Catt3	CREWE		CREWE	35	54
Block1-3	Blockley	417598	235680	777.703	4.99886	0.274209		920.84	5.20325	0.335162		866.168	6.24536	0.407656		0572h	Drift over Jurassic and Cretaceous clay shale	Knee Brook	Medium	Arable				Chithurst6	FYFIELD		DENBIGH	28	23
Ca1-1	Caldy	342695	364955	882.917	3.13704	0.271746		857.158	2.76663	0.25252		1128.06	3.73683	0.341711		0711m	Reddish till	Caldy Brook	Medium	Woodland				Corn1	DENBIGH		DENCHWORTH	43	58
Ca1-2	Caldy	342695	364955	1020.45	3.55839	0.262277		1161.94	4.47991	0.294441		1122.62	3.63678	0.335575		0711m	Reddish till	Caldy Brook	Medium	Woodland				Corn2	DENBIGH		DUNKESWICK	27	37
Ca1-3	Caldy	342695	364955	1709.22	4.54354	0.341697		1727.56	4.31364	0.34165		1632.05	5.26058	0.361114		0711m	Reddish till	Caldy Brook	Medium	Woodland				Corn3	TEME		EAST KESWICK	24	20
Catt1-1	Catt1	429835	496220	532.366		0.0862741		608.62	2.01834	0.0668564		576.991	4.49169	0.330689		0561b	River alluvium	Swale	Medium	Woodland				Cou1	WICK		EVESHAM	45	58
Catt1-2	Catt1	429835	496220	544.975	2.2882	0.060821		592.871	2.18293	0.065798		760.791	2.74651	0.158727		0561b	River alluvium	Swale	Medium	Woodland				Cou2	SALOP		FLADBURY	50	42
Catt1-3	Catt1	429835	496220	562.861	2.08201	0.0626178		406.39	1.51095	0.0814761		744.655	4.18909	0.3535		0561b	River alluvium	Swale	Medium	Woodland				Cou3	SALOP		FOGGATHORPE	40	50
Catt2-1	Catt2	436465	502704	835.102	3.65131	0.337241		966.929	3.88091	0.365666		1008.46	4.44832	0.42163		0712f	Reddish glaciolacustrine drift and till	Staindale Beck	Heavy	Arable				Dumpford1	WALLASEA		FRILFORD	7	6
Catt2-2	Catt2	436465	502704	700.713	1.00017	0.0781596		653.868		0.2419		931.657	3.61634	0.368951		0712f	Reddish glaciolacustrine drift and till	Staindale Beck	Heavy	Arable				Exeter1	COMPTON		FYFIELD	13	12
Catt2-3	Catt2	436465	502704	603.198		0.29596		849.554		0.273529		932.9	3.83042	0.364273		0712f	Reddish glaciolacustrine drift and till	Staindale Beck	Heavy	Arable				Exeter2	WHIMPLE		HANSLOPE	38	41
Catt3-1	Catt3	430882	507950	1209.16	4.61859	0.402769		880.75	2.97713	0.111822		606.4	3.77911	0.185335		0712f	Reddish glaciolacustrine drift and till	Spa Beck	Sandy and light silty	Arable				Exeter3	WHIMPLE		HARWELL	25	34
Catt3-2	Catt3	430882	507950	597.606	1.97509	0.124942		663.518	2.77439	0.192019		988.562	5.04613	0.440332		0712f	Reddish glaciolacustrine drift and till	Spa Beck	Sandy and light silty	Arable				Exeter4	BROMSGROVE		HEXWORTHY	19	5
Catt3-3	Catt3	430882	507950	651.064		0.162486		553.828		0.185713		790.092		0.361362		0712f	Reddish glaciolacustrine drift and till	Spa Beck	Sandy and light silty	Arable				Exeter5	BROMSGROVE		MALLING	16	25
Corn1-1	Corn1	187178	73446	1598.75	2.97009	0.430966		1094.29	5.18562	0.586012		1288.96	7.74205	0.82		0541k	Palaeozoic slaty mudstone and siltstone	Harlyn Water	Medium	Grassland				Fox1	FOGGATHORPE		MARTOCK	63	59
Corn1-2	Corn1	187178	73446	1277.89	3.37695	0.392816		1528.49	2.77731	0.337018		1332.42	5.04103	0.546787		0541k	Palaeozoic slaty mudstone and siltstone	Harlyn Water	Medium	Grassland				Fox2	FOGGATHORPE		MELFORD	21	36
Corn1-3	Corn1	187178	73446	1071.34	3.73879	0.392865		1002.96	3.23182	0.389221		1404.69	4.80005	0.549676		0541k	Palaeozoic slaty mudstone and siltstone	Harlyn Water	Medium	Grassland				Fox3	FOGGATHORPE		NEATH	26	21
Corn2-1	Corn2	208989	76351	1328.62	5.64298	0.4486		1457.58	5.64115	0.482331		1512.69	5.65097	0.478748		0611c	Palaeozoic slate. mudstone and siltstnne	Camel	Medium	Woodland				Hammer 1	NEWCHURCH		NEWCHURCH	30	32
Corn2-3	Corn2	208989	76351	1379.23	6.74072	0.517012		2367.06	3.90385	0.362792		1186.4	4.27216	0.374302		0611c	Palaeozoic slate. mudstone and siltstnne	Camel	Medium	Woodland				Hammer 2	FYFIELD		SALOP	24	42
Corn3-2	Corn3	234954	86652	1198.31	4.18098	0.37385		1091.1	3.58094	0.317617		1095.08	3.98925	0.336495		0561b	River alluvium	Carey	Medium	Arable				Hammer 3	NEWCHURCH		SHIRRELL HEATH	2	3
Corn3-3	Corn3	234954	86652	1530.66	1.87348	0.197321		1318.27	3.0571	0.303024		1377.19	3.78659	0.363622		0561b	River alluvium	Carey	Medium	Arable				Hertford1	MELFORD		SOUTH PETHERTON	9	9
Cou1-1	Cou1	443393	287856	1284.82	4.60955	0.433504		1156.15	4.57057	0.449113		1435.44	8.26777	0.7207		0711t	Chalky till	Copston Brook	Sandy and light silty	Grassland				Hertford2	HANSLOPE		TEME	21	26
Cou1-2	Cou1	443393	287856	1412.53	5.06387	0.454658		1571.76	5.18452	0.468536						0711t	Chalky till	Copston Brook	Sandy and light silty	Grassland				Holsworth1	NEATH		WALLASEA	50	52
Cou1-3	Cou1	443393	287856	1606	4.69488	0.435968		1952.06	4.9373	0.45639		1841.04	5.46917	0.499196		0711t	Chalky till	Copston Brook	Sandy and light silty	Grassland				Holsworth2	NEATH		WHIMPLE	28	35
Cou2-1	Cou2	436868	288220	2140.86	3.62909	0.315389										0711m	Reddish till	Sowe	Medium	Arable				Holsworth3	NEATH		WICK	14	8
Cou2-2	Cou2	436868	288220	1458.65	2.63916	0.238768		1652.49	5.80724	0.492335		1391.36	5.12676	0.440862		0711m	Reddish till	Sowe	Medium	Arable				Lau1	DENBIGH		WICKHAM	30	55
Cou2-3	Cou2	436868	288220	792.187	1.80009	0.179259		1403.69	4.29824	0.363841		1408.61	4.80732	0.403398		0711m	Reddish till	Sowe	Medium	Arable				Lau2	TEME		WILCOCKS	23	20
Cou3-1	Cou3	430936	288994	724.445	1.70843	0.187711		795.636		0.244539		944.375	2.95206	0.28891		0572e	Drift over Carboniferous reddish mudstone and sandstone	Bourne	Medium	Arable				Ld1	HEXWORTHY
Cou3-2	Cou3	430936	288994	774.232		0.187369		845.458	2.89615	0.298432		857.667	2.88351	0.290289		0572e	Drift over Carboniferous reddish mudstone and sandstone	Bourne	Medium	Arable				Ld2	HEXWORTHY
Cou3-3	Cou3	430936	288994	682.6		0.142869		673.472	1.94134	0.20343		1020.27	3.20308	0.300987		0572e	Drift over Carboniferous reddish mudstone and sandstone	Bourne	Medium	Arable				Lod1	NEWCHURCH
Exeter1-1	Exeter1	319487	125821	371.482		0.169929		754.824		0.227516		752.622	3.24163	0.354063		0711b	Permo-Triassic reddish mudstone and till	Norton Brook	Heavy	Grassland				Lod2	NEWCHURCH
Exeter1-2	Exeter1	319487	125821	1001.78	4.18601	0.43051		1117.44	4.07137	0.417011		1103.51	4.37308	0.456235		0711b	Permo-Triassic reddish mudstone and till	Norton Brook	Heavy	Grassland				Lyne1	DUNKESWICK
Exeter1-3	Exeter1	319487	125821	811.633	3.27406	0.348616		713.35	3.66143	0.350407		676.353	3.49049	0.36596		0711b	Permo-Triassic reddish mudstone and till	Norton Brook	Heavy	Grassland				Lyne2	DUNKESWICK
Exeter2-1	Exeter2	315570	127275	828.039	1.93384	0.189464		653.992		0.129599		1031.9	3.88621	0.398308		0572f	Drift over Permo-Triassic and Carboniferous reddish mudstone	Halse Water	Medium	Arable				Lyne3	DUNKESWICK
Exeter2-2	Exeter2	315570	127275	720.403	2.05525	0.190973		728.137				735.871		0.223883		0572f	Drift over Permo-Triassic and Carboniferous reddish mudstone	Halse Water	Medium	Arable				Mills1	SALOP
Exeter2-3	Exeter2	315570	127275	445.306		0.108474		769.653		0.147348		659.796		0.211675		0572f	Drift over Permo-Triassic and Carboniferous reddish mudstone	Halse Water	Medium	Arable				Mills2	CLIFTON
Exeter3-1	Exeter3	312750	120751	635.031		0.170606		715.652		0.155793		1044.78		0.242726		0572d	Drift over Permo-Triassic reddish mudstone	Trib Of R. Tone	Medium	Arable				Mills3	CLIFTON
Exeter3-2	Exeter3	312750	120751	681.096	1.66658	0.171415		577.03		0.16623		872.046	3.33949	0.313437		0572d	Drift over Permo-Triassic reddish mudstone	Trib Of R. Tone	Medium	Arable				Mohead1	BRICKFIELD
Exeter3-3	Exeter3	312750	120751	576.872		0.124265		842.675	1.75371	0.193146		865.248	3.14384	0.289976		0572d	Drift over Permo-Triassic reddish mudstone	Trib Of R. Tone	Medium	Arable				Mohead2	BRICKFIELD
Exeter4-1	Exeter4	307949	85328	995.149	2.38893	0.255324		1140.23		0.233561		986.034	2.88461	0.285768		0811b	River alluvium	Otter	Sandy and light silty	Grassland				Mohead3	BRICKFIELD
Exeter4-2	Exeter4	307949	85328	1044.34	0.240266	0.0254108		927.465				810.585		0.234814		0811b	River alluvium	Otter	Sandy and light silty	Grassland				Nene1	BANBURY
Exeter4-3	Exeter4	307949	85328	1379.59	2.28305	0.238828		846.583		0.217774		761.443		0.270404		0811b	River alluvium	Otter	Sandy and light silty	Grassland				Nene2	BANBURY
Exeter5-1	Exeter5	307535	83857	887.278		0.0678086		655.809	2.43138	0.274689		836.25	2.93212	0.331004		0811b	River alluvium	Otter	Sandy and light silty	Grassland				Nene3	BANBURY
Exeter5-2	Exeter5	307535	83857	693.083		0.114924		630.241		0.188413		748.974		0.142899		0811b	River alluvium	Otter	Sandy and light silty	Grassland				Sawmill3	FYFIELD
Exeter5-3	Exeter5	307535	83857	366.432		0.107554		803.362		0.231359		736.638		0.255105		0811b	River alluvium	Otter	Sandy and light silty	Grassland				Selham4	FRILFORD
Fox1-1	Fox1	452586	434745	686.705	3.95122	0.185458		1176.48	6.08256	0.421356		0				0712i	Glaciolacustrine clay	Bishop Dike	Heavy	Arable				Sem2	DUNKESWICK
Fox1-2	Fox1	452586	434745	652.558	3.47008	0.159325		908.296	4.92809	0.33509		1147.53	6.32247	0.436242		0712i	Glaciolacustrine clay	Bishop Dike	Heavy	Arable				Semer1	WILCOCKS
Fox1-3	Fox1	452586	434745	706.555	2.23132	0.0926344		1169.28	5.45557	0.403764		1237.24		0.367972		0712i	Glaciolacustrine clay	Bishop Dike	Heavy	Arable				Semer2	EAST KESWICK
Fox2-1	Fox2	453126	435079	1277.82		0.596954		1004.36	4.10605	0.388456		944.467	3.63298	0.345843		0712i	Glaciolacustrine clay	Bishop Dike	Heavy	Arable				Semer3	WILCOCKS
Fox2-2	Fox2	453126	435079	1151.43	3.56698	0.228615		1435.03		0.630832		0				0712i	Glaciolacustrine clay	Bishop Dike	Heavy	Arable				Semer4	EAST KESWICK
Fox2-3	Fox2	453126	435079	1237.52	4.01778	0.282623		1619.09	7.08887	0.595353		1211.84		0.510018		0712i	Glaciolacustrine clay	Bishop Dike	Heavy	Arable				Shocd1	MARTOCK
Fox3-1	Fox3	453650	434387	625.066	2.99997	0.128026		973.221	5.10017	0.435437		910.842	5.04413	0.426559		0712i	Glaciolacustrine clay	Bishop Dike	Heavy	Arable				Shocd2	EVESHAM
Fox3-2	Fox3	453650	434387	881.356	4.6737	0.293909		944.309	3.41869	0.287094		1130.65		0.53315		0712i	Glaciolacustrine clay	Bishop Dike	Heavy	Arable				Shocd3	EVESHAM
Fox3-3	Fox3	453650	434387	993.642	5.03155	0.303305		981.272	4.82432	0.425383		779.134	4.72197	0.438371		0712i	Glaciolacustrine clay	Bishop Dike	Heavy	Arable				Shopham1	FLADBURY
Hammer 1-1	Hammer 1	596086	126139	472.967	1.80671	0.188349		442.064	1.12684	0.130046		1177.13	3.29522	0.344276		0814b	Marine alluvium	Five Watering	Heavy	Arable				Sl1	SOUTH PETHERTON
Hammer 2-1	Hammer 2	484700	123200	866.812	0.505781	0.0627977		648.272				429.732	0.647682	0.0713144		0571d	Cretaceous loam	Trib Of Rother	Sandy and light silty	Arable				Sl2	SOUTH PETHERTON
Hertford1-1	Hertford1	538795	214747	388.57		0.0313909		683.289		0.239626						0814a	River alluvium	Lee	Medium	Arable				Sl3	SOUTH PETHERTON
Hertford1-2	Hertford1	538795	214747	845.647		0.233384		832.31		0.257031		944.974		0.279313		0814a	River alluvium	Lee	Medium	Arable				Sl4	MARTOCK
Hertford1-3	Hertford1	538795	214747	617.007		0.219766		1010.16		0.251049						0814a	River alluvium	Lee	Medium	Arable				Stodham25	FYFIELD
Hertford2-1	Hertford2	549473	205249	1626.47		0.174249		1297.15		0.207976		1365.57		0.306651		0712c	Tertiary clay	Gypsey Brook	Heavy	Grassland				Stow1	WHIMPLE
Hertford2-2	Hertford2	549473	205249	2129.43		0.205786		1339.37		0.258125		1460.08		0.538259		0712c	Tertiary clay	Gypsey Brook	Heavy	Grassland				Stow2	BROCKHURST
Hertford2-3	Hertford2	549473	205249	1957.13		0.218387		1320.26		0.284174		1111.36		0.380323		0712c	Tertiary clay	Gypsey Brook	Heavy	Grassland				Stow3	BROMSGROVE
Holsworth1-1	Holsworth1	232838	114300	370.619		0.0771534		455.514		0.0797396		1128.89	3.52956	0.396009		0541h	Carboniferous sandstone and shale	Waldon	Heavy	Grassland				Swimming Pool1	SHIRRELL HEATH
Holsworth1-2	Holsworth1	232838	114300	543.008	0.409695	0.069908		675.754		0.212661		1051.76	3.26373	0.361744		0541h	Carboniferous sandstone and shale	Waldon	Heavy	Grassland				Tilmore2	FYFIELD
Holsworth1-3	Holsworth1	232838	114300	291.384		0.101618		704.24		0.219244		901.317	2.49408	0.288996		0541h	Carboniferous sandstone and shale	Waldon	Heavy	Grassland				Turo1	DENBIGH
Holsworth2-1	Holsworth2	226495	111176	934.727		0.0605749		505.29	0.773077	0.114978		663.832	2.21446	0.25519		0541h	Carboniferous sandstone and shale	Dexbeer	Medium	Grassland				Turo2	DENBIGH
Holsworth2-2	Holsworth2	226495	111176	661.052	2.34766	0.228875		941.193	2.68526	0.303442		1224.78	3.76402	0.383827		0541h	Carboniferous sandstone and shale	Dexbeer	Medium	Grassland				Turo3	DENBIGH
Holsworth2-3	Holsworth2	226495	111176	1107.19	3.15955	0.299398		733.148		0.200565		967.429	2.53171	0.268129		0541h	Carboniferous sandstone and shale	Dexbeer	Medium	Grassland				Woodhill1	DENCHWORTH
Holsworth3-1	Holsworth3	234346	103901	1095.12		0.241857		826.949		0.262832		835.176		0.292148		0541h	Carboniferous sandstone and shale	Colesmill Stream	Medium	Woodland				Woodhill2	HARWELL
Holsworth3-2	Holsworth3	234346	103901	0	2.86384	0.21536		571.197	1.91504	0.20244		979.534		0.298356		0541h	Carboniferous sandstone and shale	Colesmill Stream	Medium	Woodland
Holsworth3-3	Holsworth3	234346	103901	990.214	2.05814	0.212335		1012.67		0.280145		736.189		0.269383		0541h	Carboniferous sandstone and shale	Colesmill Stream	Medium	Woodland
Lau1-1	Lau1	232915	84674	2368.49	7.27383	0.570187		3286.06	7.0399	0.601758		3685	6.51465	0.544588		0541k	Palaeozoic slaty mudstone and siltstone	Tamar	Medium	Grassland
Lau1-2	Lau1	232915	84674	2050.85	2.95928	0.293321		2499.93	3.65257	0.336017		3942.14	6.98071	0.626226		0541k	Palaeozoic slaty mudstone and siltstone	Tamar	Medium	Grassland
Lau1-3	Lau1	232915	84674	2132.49	3.00552	0.291088		3336.33	4.76614	0.401623		3676.26	5.95227	0.516151		0541k	Palaeozoic slaty mudstone and siltstone	Tamar	Medium	Grassland
Lau2-1	Lau2	234443	86875	1328.08	2.44088	0.256792		1180.38	2.29245	0.245266		1421.59	3.63273	0.395637		0561b	River alluvium	Tamar	Medium	Grassland
Lau2-2	Lau2	234443	86875	977.736	1.65341	0.207285		1124.97		0.234646		1988.07	3.25252	0.361304		0561b	River alluvium	Tamar	Medium	Grassland
Lau2-3	Lau2	234443	86875	873.156		0.219571		1245.91		0.197551		1122.56	2.81152	0.307891		0561b	River alluvium	Tamar	Medium	Grassland
Ld1-1	Ld1	330041	535055	1660.96	1.00317	0.102579		1281.25	1.0779	0.109964		1489.73		0.0839385		0651b	Granite and other acid igneous rock	Caloparkend Beck	Medium	Grassland
Ld1-2	Ld1	330041	535055	1384.66		0.0154603		1567.98		0.0515446		1219.32	2.05886	0.185088		0651b	Granite and other acid igneous rock	Caloparkend Beck	Medium	Grassland
Ld1-3	Ld1	330041	535055	929.156		0.0673477		1173.48		0.0613527		1671.91	4.79101	0.455284		0651b	Granite and other acid igneous rock	Caloparkend Beck	Medium	Grassland
Ld2-1	Ld2	329950	535535	1593.92	2.82067	0.253429		1327.48	2.49564	0.234806		1450.89	2.56719	0.24967		0651b	Granite and other acid igneous rock	Caloparkend Beck	Medium	Grassland
Ld2-2	Ld2	329950	535535	923.267	1.1185	0.118758		1341.93		0.289301		1285.34	1.88281	0.186946		0651b	Granite and other acid igneous rock	Caloparkend Beck	Medium	Grassland
Ld2-3	Ld2	329950	535535	1162.31		0.156731		1407.55	2.46075	0.248891		1190.68	1.86911	0.177128		0651b	Granite and other acid igneous rock	Caloparkend Beck	Medium	Grassland
Lod2-1	Lod2	589751	129305	591.715	0.115394	0.0356381		805.338				1018.96	0.441367	0.0576321		0814b	Marine alluvium	Five Watering	Heavy	Grassland
Lyne1-2	Lyne1	418576	591257	442.205		0.0966124		387.102	1.46556	0.127707		693.835	3.22552	0.299992		0711p	Till from Palaeozoic and Mesozoic sandstone and shale	Fence Burn	Medium	Arable
Lyne1-3	Lyne1	418576	591257	471.763	1.57484	0.120843		681.432		0.251698		1582.44		0.684162		0711p	Till from Palaeozoic and Mesozoic sandstone and shale	Fence Burn	Medium	Arable
Lyne2-1	Lyne2	419853	591366	745.862		0.340368		462.662		0.25281		915.832		0.597004		0711p	Till from Palaeozoic and Mesozoic sandstone and shale	Fence Burn	Medium	Arable
Lyne2-2	Lyne2	419853	591366	537.883		0.22965		488.963		0.223412		1268.14		0.47029		0711p	Till from Palaeozoic and Mesozoic sandstone and shale	Fence Burn	Medium	Arable
Lyne3-1	Lyne3	419799	591865	642.333		0.103378		679.033	2.20792	0.221035		683.855	2.60319	0.261502		0711p	Till from Palaeozoic and Mesozoic sandstone and shale	Brocks Burn	Medium	Arable
Lyne3-2	Lyne3	419799	591865	246.458		0.0760738		762.239	2.65901	0.251424		324.992		0.0752587		0711p	Till from Palaeozoic and Mesozoic sandstone and shale	Brocks Burn	Medium	Arable
Lyne3-3	Lyne3	419799	591865	804.7	2.58497	0.213505		920.026	4.04018	0.349601		461.787	1.60574	0.100949		0711p	Till from Palaeozoic and Mesozoic sandstone and shale	Brocks Burn	Medium	Arable
Mills1-1	Mills1	349116	358031	1193.7	4.03843	0.386604		1111.23	4.24382	0.390234		1067.77	3.96005	0.369206		0711m	Reddish till	Coddington Brook	Medium	Grassland
Mills1-2	Mills1	349116	358031	875.342	2.37485	0.239668		1258.58	3.66385	0.356954		1052.64	4.58795	0.45103		0711m	Reddish till	Coddington Brook	Medium	Grassland
Mills1-3	Mills1	349116	358031	1096.04	3.43575	0.313058		928.528	2.87127	0.293209		1002.62	3.36175	0.349558		0711m	Reddish till	Coddington Brook	Medium	Grassland
Mills2-1	Mills2	350371	357365	1026.95	4.21509	0.385069		801.611	2.58982	0.247794		885.894	3.62705	0.343714		0711n	Reddish till	Coddington Brook	Medium	Grassland
Mills2-2	Mills2	350371	357365	653.773		0.0662759		607.187		0.205021		1127.55	4.68398	0.434178		0711n	Reddish till	Coddington Brook	Medium	Grassland
Mills2-3	Mills2	350371	357365	896.522	4.73154	0.407554		800.094	5.54655	0.511674		754.302	6.18501	0.568544		0711n	Reddish till	Coddington Brook	Medium	Grassland
Mills3-1	Mills3	350202	356128	997.1	3.41468	0.297451		1176.59	3.75576	0.324323		1116.22	8.08871	0.567502		0821b	Glaciofluvial drift	Coddington Brook	Medium	Grassland
Mills3-2	Mills3	350202	356128	586.252	3.95609	0.343437		764.855	3.99615	0.356718		1046.92	4.14244	0.389674		0821b	Glaciofluvial drift	Coddington Brook	Medium	Grassland
Mills3-3	Mills3	350202	356128	808.973	2.96634	0.299221		887.765	3.85957	0.371993		889.598	3.94478	0.371831		0821b	Glaciofluvial drift	Coddington Brook	Medium	Grassland
Mohead1-1	Mohead1	377492	550893	825.657		0.136075		1248.93	2.27987	0.190602		1234.33		0.397905		0713g	Drift from Palaeozoic sandstone and shale	West Allen	Medium	Grassland
Mohead1-2	Mohead1	377492	550893	928.567	3.15461	0.244731		872.51	2.9548	0.234824		1039.89		0.358616		0713g	Drift from Palaeozoic sandstone and shale	West Allen	Medium	Grassland
Mohead1-3	Mohead1	377492	550893	698.81	2.24834	0.193559		761.87	2.64474	0.189568		815.333		0.300413		0713g	Drift from Palaeozoic sandstone and shale	West Allen	Medium	Grassland
Mohead2-1	Mohead2	378343	551614	610.425	2.40479	0.146106		633.584	2.26143	0.163884		924.116	1.89453	0.148412		0713g	Drift from Palaeozoic sandstone and shale	West Allen	Medium	Grassland
Mohead2-2	Mohead2	378343	551614	634.518	2.45138	0.154882		551	2.35092	0.187399		840.633	1.66953	0.158915		0713g	Drift from Palaeozoic sandstone and shale	West Allen	Medium	Grassland
Mohead2-3	Mohead2	378343	551614	984.08		0.293588		844.683	1.87122	0.144336		1117.14	3.53907	0.303095		0713g	Drift from Palaeozoic sandstone and shale	West Allen	Medium	Grassland
Mohead3-1	Mohead3	378073	553881	903.273	2.72944	0.186109		723.854	2.39055	0.149707		637.943	2.24322	0.154583		0561a	River alluvium	West Allen	Medium	Grassland
Mohead3-2	Mohead3	378073	553881	634.298	2.41441	0.147141		657.394				680.49	1.84576	0.140335		0561a	River alluvium	West Allen	Medium	Grassland
Mohead3-3	Mohead3	378073	553881	867.256	3.65546	0.278207		538.742	2.27847	0.141691		718.192	3.87648	0.323518		0561a	River alluvium	West Allen	Medium	Grassland
Nene1-1	Nene1	473315	268016	1907.72	2.35765	0.251523		1903.14	1.92604	0.21224		1816.33	3.40117	0.332881		0813b	River alluvium	Brampton Branch	Medium	Arable
Nene1-2	Nene1	473315	268016	1663.83	1.95933	0.211612		1454.86	2.08364	0.223587		1843.29	2.86342	0.290311		0813b	River alluvium	Brampton Branch	Medium	Arable
Nene1-3	Nene1	473315	268016	2418.14	1.36507	0.148373		2051.1				1684.05	2.92062	0.294892		0813b	River alluvium	Brampton Branch	Medium	Arable
Nene2-1	Nene2	473558	265067	999.016		0.103819		1128.47	1.87273	0.199703		1029.75	1.50781	0.163014		0813b	River alluvium	Brampton Branch	Medium	Grassland
Nene2-2	Nene2	473558	265067	2075.21	4.13869	0.409695		1928.57	2.43419	0.184818		2155.23	4.49922	0.452104		0813b	River alluvium	Brampton Branch	Medium	Grassland
Nene2-3	Nene2	473558	265067	1955.09	2.63237	0.267672		2069.52	2.51125	0.257374		2203.46	3.25222	0.343728		0813b	River alluvium	Brampton Branch	Medium	Grassland
Nene3-1	Nene3	475696	266417	1084.74	6.18172	0.400139		796.333	2.85793	0.253834		2168.8	5.7602	0.392093		0712b	Jurassic and Cretaceous clay	Faxton Brook	Medium	Grassland
Nene3-2	Nene3	475696	266417	806.43		0.167143		788.675	2.82303	0.243147		1026.95	3.11636	0.28646		0712b	Jurassic and Cretaceous clay	Faxton Brook	Medium	Grassland
Nene3-3	Nene3	475696	266417	1680.31	4.93826	0.337898		673.808	0	0.224376		945.277	3.2398	0.321996		0712b	Jurassic and Cretaceous clay	Faxton Brook	Medium	Grassland
Sawmill3-1	Sawmill3	493400	121400	714.246	2.31331	0.185719		489.35	1.2049	0.110845		986.364	2.22285	0.204411		0813d	River alluvium	Trib Of Rother	Sandy and light silty	Grassland
Selham4-1	Selham4	493400	120700	1781.19	3.74166	0.32594						1800.7	4.21543	0.358554		0554a	Mesozoic and Tertiary sands	Rother	Sandy and light silty	Woodland
Sem1-1	Semer1	391385	486677	305.86	6.08852	0.357081		562.728	2.24014	0.194401		661.349	4.06381	0.371534		0721c	Drift from Palaeozoic sandstone mudstone and shale	Raydale Beck	Peaty	Grassland
Sem1-2	Semer1	391385	486677	375.682	4.43485	0.323685		510.569	3.37019	0.224826		630.596	4.9629	0.378709		0721c	Drift from Palaeozoic sandstone mudstone and shale	Raydale Beck	Peaty	Grassland
Sem1-3	Semer1	391385	486677	354.217	4.0568	0.257207		723.862	3.32221	0.189385		471.022	3.79051	0.297118		0721c	Drift from Palaeozoic sandstone mudstone and shale	Raydale Beck	Peaty	Grassland
Semer2-2	Semer2	404313	499014	681.438	4.50075	0.285263		898.012				1114.59	4.2579	0.379334		0561c	River alluvium	Swale	Medium	Grassland
Semer2-1	Semer2	404313	499014	537.897		0.250316		490.511				443.125		0.275613		0561c	River alluvium	Swale	Medium	Grassland
Semer2-3	Semer2	404313	499014	595.227	5.03556	0.347031		906.839	4.97362	0.34955		630.41		0.261197		0561c	River alluvium	Swale	Medium	Grassland
Semer3-1	Semer3	378188	502753	914.994		0.268159		903.625				892.257	4.55242	0.342237		0721c	Drift from Palaeozoic sandstone mudstone and shale	Kitchen Gil	Peaty	Grassland
Semer3-2	Semer3	378188	502753	807.578	4.29954	0.291149		780.984	3.57148	0.241249		961.679	3.56857	0.269518		0721c	Drift from Palaeozoic sandstone mudstone and shale	Kitchen Gil	Peaty	Grassland
Semer3-3	Semer3	378188	502753	1164.39	3.00989	0.221205		843.956	2.656	0.199		870.486	3.93194	0.310858		0721c	Drift from Palaeozoic sandstone mudstone and shale	Kitchen Gil	Peaty	Grassland
Semer4-1	Semer4	397770	489480	771.198	3.90355	0.279298		916.86	4.44344	0.317739		842.012	4.71524	0.356063		0811a	River alluvium	Skellicks Beck	Medium	Grassland
Semer4-2	Semer4	397770	489480	718.136	1.53727	0.147011		759.809	3.97252	0.288021		683.251	4.21614	0.31554		0811a	River alluvium	Skellicks Beck	Medium	Grassland
Semer4-3	Semer4	397770	489480	762.277	2.00403	0.141537		915.994	4.80089	0.351903		1369.11	4.47528	0.358325		0811a	River alluvium	Skellicks Beck	Medium	Grassland
Shocd1-1	Shocd1	386874	214679	774.534	3.01776	0.174891		803.609	3.35424	0.253072		823.908	3.21193	0.290591		0411b	Jurassic and Cretaceous clay	Twyver	Medium	Grassland
Shocd1-2	Shocd1	386874	214679	1087.77	4.06188	0.302071		953.12	2.73134	0.222875		1017	2.71227	0.262038		0411b	Jurassic and Cretaceous clay	Twyver	Medium	Grassland
Shocd1-3	Shocd1	386874	214679	956.073		0.059631		937.161	1.63465	0.132135		649.668	2.5556	0.25885		0411b	Jurassic and Cretaceous clay	Twyver	Medium	Grassland
Shocd2-1	Shocd2	388574	220824	1063.45	2.83679	0.104326		817.447	4.0653	0.196266		619.901	5.06193	0.315929		0411b	Jurassic and Cretaceous clay	Hatherley Brook	Heavy	Arable
Shocd2-2	Shocd2	388574	220824	998.39	4.76639	0.255289		862.125	4.79191	0.275028		814.596	5.48575	0.385896		0411b	Jurassic and Cretaceous clay	Hatherley Brook	Heavy	Arable
Shocd2-3	Shocd2	388574	220824	849.296	2.24259	0.0946204		585.817	3.4746	0.134912		687.124	4.36861	0.29404		0411b	Jurassic and Cretaceous clay	Hatherley Brook	Heavy	Arable
Shocd3-1	Shocd3	386047	222106	998.726	2.46915	0.175294		917.808	4.71135	0.235586		875.153	4.55965	0.274249		0813b	River alluvium	Hatherley Brook	Heavy	Grassland
Shocd3-2	Shocd3	386047	222106	904.192	1.87093	0.161942		598.216	3.12533	0.185337		671.071	4.9482	0.284203		0813b	River alluvium	Hatherley Brook	Heavy	Grassland
Shocd3-3	Shocd3	386047	222106	868.309	1.43215	0.107883		568.852	1.38147	0.111408		513.826	4.03395	0.327704		0813b	River alluvium	Hatherley Brook	Heavy	Grassland
Shopham1-1	Shopham1	498500	118400	1173.62	1.4398	0.131203		1014.32	2.04511	0.180414		880.717	2.97289	0.297405		0813d	River alluvium	Trib Of Rother	Heavy	Grassland
Sl1-1	Sl1	345149	93621	839.201		0.162605		836.195		0.167976		861.656	2.10586	0.198261		0572i	Cretaceous and Jurassic siltstone and sandstone	Brit	Sandy and light silty	Arable
Sl1-2	Sl1	345149	93621	703.705		0.097673		749.513		0.159495		732.895		0.16658		0572i	Cretaceous and Jurassic siltstone and sandstone	Brit	Sandy and light silty	Arable
Sl1-3	Sl1	345149	93621	704.008		0.122884		590.036		0.130791		820.154	1.58775	0.167846		0572i	Cretaceous and Jurassic siltstone and sandstone	Brit	Sandy and light silty	Arable
Sl2-1	Sl2	344698	93793	1401.48		0.120103		1273.39		0.100055		1145.3		0.154575		0572i	Cretaceous and Jurassic siltstone and sandstone	Brit	Sandy and light silty	Grassland
Sl2-2	Sl2	344698	93793	1400.55		0.10307		1406.75	2.31945	0.245536		1220.9	2.62127	0.25801		0572i	Cretaceous and Jurassic siltstone and sandstone	Brit	Sandy and light silty	Grassland
Sl3-1	Sl3	345108	95280	581.392		0.13291		747.481	1.70957	0.183816		643.987		0.15293		0572i	Cretaceous and Jurassic siltstone and sandstone	Brit	Sandy and light silty	Arable
Sl3-2	Sl3	345108	95280	758.598		0.0870968		571.538		0.118566		816.395		0.163305		0572i	Cretaceous and Jurassic siltstone and sandstone	Brit	Sandy and light silty	Arable
Sl3-3	Sl3	345108	95280	662.074		0.12663		619.947		0.148719		757.2		0.178869		0572i	Cretaceous and Jurassic siltstone and sandstone	Brit	Sandy and light silty	Arable
Sl4-1	Sl4	344098	97495	271.009	0.57903	0.0652641		400.443		0.101119		530.211		0.17074		0711d	Mesozoic and Palaeozoic siltstone and shale	Char	Medium	Arable
Sl4-2	Sl4	344098	97495	553.265		0.0718494		475.481		0.0897157		569.633		0.152958		0711d	Mesozoic and Palaeozoic siltstone and shale	Char	Medium	Arable
Sl4-3	Sl4	344098	97495	359.942	0.719471	0.0787719		501.76		0.139083		523.339		0.145846		0711d	Mesozoic and Palaeozoic siltstone and shale	Char	Medium	Arable
Stodham25-1	Stodham25	477000	126000	813.064	10.977	0.620933		816.612				820.159	2.80912	0.195481		0571g	Mesozoic and Tertiary sand and loam	Rother	Sandy and light silty	Woodland
Stow1-1	Stow1	401330	338785	774.035		0.214314		1463.86	5.42288	0.328116		1226.32	4.35593	0.331113		0831c	River terrace and glaciofluvial drift	Tean	Medium	Grassland
Stow1-2	Stow1	401330	338785	1836.55	4.88323	0.406376		1518.88	4.41974	0.345322		1645.42	4.13555	0.331997		0831c	River terrace and glaciofluvial drift	Tean	Medium	Grassland
Stow1-3	Stow1	401330	338785	1174.71	3.34741	0.230763		1381.65	3.60994	0.249607		1326.79	3.75679	0.285682		0831c	River terrace and glaciofluvial drift	Tean	Medium	Grassland
Stow2-1	Stow2	405657	333337	216.37	1.18523	0.100788		579.52	1.99978	0.173348		978.572	2.96425	0.293205		0711b	Permo-Triassic reddish mudstone and till	Hockley Brook	Medium	Arable
Stow2-2	Stow2	405657	333337	511.64	1.63393	0.145291		670.553	2.18385	0.21124		895.94	3.00023	0.303792		0711b	Permo-Triassic reddish mudstone and till	Hockley Brook	Medium	Arable
Stow2-3	Stow2	405657	333337	615	4.2256	0.380334		1368.15	2.84168	0.266481		1096.14	2.85039	0.276732		0711b	Permo-Triassic reddish mudstone and till	Hockley Brook	Medium	Arable
Stow3-1	Stow3	395891	327877	4380.2	5.54352	0.422364		3925.4	5.53809	0.328552		3938.58	4.79741	0.350197		0541b	Permo-Triassic and Carboniferous sandstone and siltstone	Gayton Brook	Medium	Grassland
Stow3-2	Stow3	395891	327877	3158.86	4.17711	0.345736		3874.37	4.63478	0.331453		3095.67	4.94952	0.360277		0541b	Permo-Triassic and Carboniferous sandstone and siltstone	Gayton Brook	Medium	Grassland
Stow3-3	Stow3	395891	327877	2821.94	4.42739	0.354615		3037.25	4.8447	0.358866		3593.89	7.06718	0.513813		0541b	Permo-Triassic and Carboniferous sandstone and siltstone	Gayton Brook	Medium	Grassland
Swimming Pool1-1	Swimming Pool1	485000	122800	1462.66	4.90673	0.416466		1284.17				1105.68	5.37496	0.482858		0631d	Cretaceous and Tertiary sand	Trib Of Rother	Sandy and light silty	Woodland
Tilmore2-1	Tilmore2	476200	123600	4583.78	4.68025	0.414094		3330.24				2076.71	3.38135	0.306057		0571g	Mesozoic and Tertiary sand and loam	Rother	Sandy and light silty	Woodland
Turo1-1	Turo1	188526	47734	948.847	2.82339	0.286747		1228.93	5.01022	0.45751		1410.24	5.53025	0.463627		0871b	Drift from Cretaceous sand and loam	Tresillian River	Medium	Grassland
Turo1-2	Turo1	188526	47734	1287.94	3.46933	0.370306		983.222	3.58495	0.376997		1216.21	4.04901	0.394458		0871b	Drift from Cretaceous sand and loam	Tresillian River	Medium	Grassland
Turo1-3	Turo1	188526	47734	976.801	2.40269	0.264629		1123.01	3.06485	0.312829		1354.7	4.64927	0.439364		0871b	Drift from Cretaceous sand and loam	Tresillian River	Medium	Grassland
Turo2-1	Turo2	185563	50124	1557.47	2.95328	0.294297		950.639	1.90908	0.205922		1209.55	3.59062	0.366339		0541k	Palaeozoic slaty mudstone and siltstone	Trevealla	Medium	Arable
Turo2-2	Turo2	185563	50124	1581.97	3.34483	0.326016		1351.27	3.61586	0.37226		724.144	4.97434	0.472528		0541k	Palaeozoic slaty mudstone and siltstone	Trevealla	Medium	Arable
Turo2-3	Turo2	185563	50124	934.055	1.99072	0.178105		897.527	2.99281	0.287665		1440.7	4.83602	0.476459		0541k	Palaeozoic slaty mudstone and siltstone	Trevealla	Medium	Arable
Turo3-1	Turo3	181473	48278	1210.05	3.0906	0.265762		962.99	7.35773	0.57047		672.35	3.91579	0.324786		0541j	Palaeozoic slaty mudstone and siltstone	Allen	Medium	Woodland
Turo3-2	Turo3	181473	48278	799.409		0.221796		1006.35	2.42661	0.244441		991.552	3.14037	0.292516		0541j	Palaeozoic slaty mudstone and siltstone	Allen	Medium	Woodland
Turo3-3	Turo3	181473	48278	526.07		0.227723		845.044	0	0.250533		888.953	2.79857	0.272565		0541j	Palaeozoic slaty mudstone and siltstone	Allen	Medium	Woodland
Woodhill1-1	Woodhill1	437977	190013	1696.25	3.08587	0.231886		1089.97	4.07344	0.350834		1444.74				0712b	Jurassic and Cretaceous clay	Childrey Brook	Heavy	Arable
Woodhill1-2	Woodhill1	437977	190013	876.724	3.18009	0.299266		938.529	3.27774	0.318357		576.369		0.271047		0712b	Jurassic and Cretaceous clay	Childrey Brook	Heavy	Arable
Woodhill1-3	Woodhill1	437977	190013	1055.1	3.65001	0.290101		1210.89	4.13088	0.343515		1416.07	5.55278	0.452033		0712b	Jurassic and Cretaceous clay	Childrey Brook	Heavy	Arable
Woodhill2-1	Woodhill2	438484	188828	674.034	4.54957	0.334449		568.067	3.5537	0.323848		608.847	4.18843	0.380466		0712b	Jurassic and Cretaceous clay	Letcombe	Medium	Arable
Woodhill2-2	Woodhill2	438484	188828	576.479	4.69939	0.362467		534.776	4.00768	0.287374		575.335	4.35969	0.350238		0712b	Jurassic and Cretaceous clay	Letcombe	Medium	Arable
Woodhill2-3	Woodhill2	438484	188828	691.124	5.00781	0.349444		693.788	0	0.26952		557.53		0.27705		0712b	Jurassic and Cretaceous clay	Letcombe	Medium	Arable
Chithurst6-1	Chithurst6	484200	123100					993.905	3.18505	0.282382						0631d	Cretaceous and Tertiary sand	Rother	Sandy and light silty	Woodland
Corn2-2	Corn2	208989	76351					1195.24	4.42402	0.381106		1160.95	4.80798	0.393574		0611c	Palaeozoic slate. mudstone and siltstnne	Camel	Medium	Woodland
Corn3-1	Corn3	234954	86652					847.434	6.10073	0.531454		986.593	7.56297	0.627121		0561b	River alluvium	Carey	Medium	Grassland
Dumpford1-1	Dumpford1	598245	125005					512.693	3.05696	0.2757						0813g	Marine alluvium	White Kemp Sewer	Heavy	Arable
Hammer 3-1	Hammer 3	596037	126257					1474.06	4.54567	0.439178						0814b	Marine alluvium	Five Watering	Heavy	Arable
Lod1-1	Lod1	589751	129305					726.853	0.803589	0.12131		635.547	1.34461	0.146422		0814b	Marine alluvium	Cradlebridge Sewer	Heavy	Grassland
Sem2-1	Sem2	389429	486183					669.547	5.11874	0.338743						0711p	Till from Palaeozoic and Mesozoic sandstone and shale	Raydale Beck	Medium	Grassland
Semer2-2	Semer2	404313	499014					809.003	5.46734	0.356981		642.113	3.91039	0.271012		0561c	River alluvium	Swale	Medium	Grassland

## Sheet: Table 2
Supplimentary Table 2: On-farm mitigation measure uptake rates in England and typical efficacy (%) for reducing TP losses to water (%)*
Measure description	Intensive livestock grazing				Arable and Mixed farms				Typical efficacy for reducing TP losses to water
	Free draining soils		Slowly permeable soils		Free draining soils		Slowly permeable soils
	NVZ#	Non-NVZ	NVZ	Non-NVZ	NVZ	Non-NVZ	NVZ	Non-NVZ
	(%)	(%)	(%)	(%)	(%)	(%)	(%)	(%)	(%)
Adopt reduced cultivation systems	2	2	25	25	10	10	50	50	50
Capture of dirty water in a dirty water store	80	80	80	80	80	80	80	80	80
Construct bridges for livestock crossing rivers/streams	80	80	80	80	80	80	80	80	80
Cultivate and drill across the slope	25	25	25	25	25	25	25	25	25
Cultivate compacted tillage soils	25	25	25	25	50	50	50	50	25
Cultivate land for crops in spring rather than autumn, retaining over-winter stubbles	80	80	2	2	80	80	2	2	25
Do not apply manufactured fertiliser to high-risk areas	80	50	80	50	80	50	80	50	25
Do not apply manure to high-risk areas	100	80	100	80	100	80	100	80	25
Early harvesting and establishment of crops in the autumn	50	50	50	50	50	50	50	50	50
Establish cover crops in the autumn	10	10	2	2	25	25	10	10	80
Establish in-field grass buffer strips	10	10	10	10	10	10	10	10	25
Establish riparian buffer strips	10	10	10	10	25	25	25	25	50
Fence off rivers and streams from livestock	50	50	50	50	50	50	50	50	80
Incorporate manure into the soil	25	25	25	25	25	25	25	25	50
Loosen compacted soil layers in grassland fields	50	50	50	50	50	50	50	50	25
Manage over-winter tramlines	10	10	10	10	25	25	25	25	25
Table 2: On-farm mitigation measure uptake rates in England and typical efficacy (%) for reducing TP losses to water (%)*
* Based on values in the Farmscoper decision support tool (Gooday et al., 2015)
# NVZ – nitrate vulnerable zones designated under the EC Nitrate Directive wherein Action Programme rules stipulate ‘closed periods’ and application rates for artificial and organic fertilisers containing and nitrogen and phosphorus
Table 2: Not sure I understand why this table is included.
